# Supplementary material for: Optical Biopsy of Dysplasia in Barrett’s Oesophagus Assisted by Artificial Intelligence
Source: Cancers (Basel). 2023 Mar 24;15(7):1950. doi: 10.3390/cancers15071950 (PMC10093622; doi:10.3390/cancers15071950)
Supplement: Supplementary file 1 [file cancers-15-01950-s001.zip]

Archive with 1 entries (1 files):
- cancers-2229688-supplementary.pdf
